# Supplementary material for: Tacrolimus (FK506) Attenuates Hepatic Ischemia–Reperfusion Injury via Oxidative Glutathione Metabolism and Suppression of Lipoxygenase-Mediated Cell Death
Source: Antioxidants (Basel). 2026 Apr 28;15(5):557. doi: 10.3390/antiox15050557 (PMC13203124; doi:10.3390/antiox15050557)
Supplement: Supplementary file 1 [file antioxidants-15-00557-s001.zip]

Archive with 1 entries (1 files):
- antioxidants-4224716-supplementary.pdf
